# Supplementary material for: Chemical Synthesis and Structure–Activity Relationship Studies of the Coagulation Factor Xa Inhibitor Tick Anticoagulant Peptide from the Hematophagous Parasite Ornithodoros moubata
Source: Biomimetics (Basel). 2024 Aug 12;9(8):485. doi: 10.3390/biomimetics9080485 (PMC11351495; doi:10.3390/biomimetics9080485)
Supplement: Supplementary file 1 [file biomimetics-09-00485-s001.zip]

Archive with 1 entries (1 files):
- biomimetics-3124002-supplementary.pdf
